# Supplementary material for: Hainan mantle plume produced late Cenozoic basaltic rocks in Thailand, Southeast Asia
Source: Sci Rep. 2018 Feb 8;8:2640. doi: 10.1038/s41598-018-20712-7 (PMC5805767; doi:10.1038/s41598-018-20712-7)
Supplement: Supplementary file 1 — Dataset 1 [file 41598_2018_20712_MOESM1_ESM.xlsx]

## Sheet: Sheet1
Supplementary Dataset Table 1 Whole-rock major element, trace element compositions for Late Cenozoic basaltic rocks from Thailand
Location	Wichian Buri			Phu Naoan	Si Sa Ket	Sopprap		Na Khon Ratchasima		Khao Kradong	Surin	Khao Pha Nom Rong	Prai Bat	Phu Phra		Mae Tha		BHVO-2
Sample no.	WCB-1	WCB-2	WCB-3	PHN-1	PF-1	SP-1	SP-2	CHC-1	CHC-2	KHK-1	SR-1	KPNR-1	PBT-1	PHP-1	PHP-2	MATA-1	MATA-2	mesured	Recommended
Rock type	TB	TB	TB	TB	BTA	BTA	BTA	TB	Basalt	TB	TB	BTA	BTA	BTA	BTA	TB	Basanite
GPS position	N 15o41.249'	N 15o41.249'	N 15o41.249'	N 14o44.238'	N 14o38.624'	N 18o 01.782'	N 18o 01.782'	N 14o42.672'	N 14o35.409'	N 14o35.404'	N 14o46.141'	N 14o32.004'	N 14o28.890'	N 14o32.983'	N 14o32.983'	N 18o 16.218'	N 18o 16.218'
	E 101o09.586'	E 101o09.586'	E 101o09.586'	E 104o32.274'	E 104o29.681'	E 99o22.392'	E 99o22.392'	E 101o10.095'	E 102o11.212'	E 102o11.201'	E 103o23.315'	E 102o56.737'	E 102o58.166'	E 102o50.668'	E 102o50.668'	E 099o37.594'	E 099o37.594'
Age (Ma)*	8.8-11			3.3		2.3-2.4		0.9				0.9				0.6-0.8
Major oxides (wt %)
SiO2	47.591	47.3236	47.5275	50.8675	49.5421	50.0942	49.965	49.662	47.6505	48.2314	49.0336	52.2252	51.6155	53.0205	52.7133	46.5474	46.1567	49.97	49.9
TiO2	1.9305	1.9605	1.9662	1.6668	2.1119	2.1183	2.1243	2.1382	2.216	3.0126	2.8378	3.1691	2.8111	2.5033	2.5129	2.4323	2.2197	2.73	2.77
Al2O3	15.0599	15.7066	15.483	15.6108	15.4463	17.4452	17.5997	16.252	15.783	14.2716	14.3603	15.1284	14.7873	14.7524	14.7805	15.9537	14.8059	13.35	13.5
TFe2O3	10.3524	10.2363	10.1339	11.3545	10.1713	8.38908	8.6367	11.3975	13.8033	10.7382	10.8354	9.75842	10.845	10.0197	10.0211	12.1626	11.2861	12.3	12.33
MnO	0.149226	0.14892	0.151572	0.13077	0.126072	0.11511	0.13158	0.14331	0.214506	0.141066	0.11709	0.080988	0.130662	0.10278	0.10485	0.1602	0.16047
MgO	9.782	9.5732	9.402	5.7164	6.0729	4.2141	4.3051	4.0493	5.3903	5.961	6.8558	3.439	5.4569	5.3257	5.5125	6.2754	9.3837	7.34	7.23
CaO	8.5246	8.2923	8.5648	7.8136	7.3855	6.9936	7.0508	8.6202	7.8086	9.224	6.7859	6.2307	6.9202	6.9255	6.7182	8.969	8.8144	11.25	11.4
Na2O	3.1786	3.3211	2.9284	3.7293	4.2673	4.851	5.084	3.3107	3.2395	3.8928	4.4897	4.5326	4.063	4.1657	3.9564	2.45	3.689	2.17	2.22
K2O	2.1849	2.2675	2.2678	1.7976	2.5851	1.5855	1.3645	1.9002	1.1401	2.0204	2.1229	2.3818	1.5943	1.4738	1.5954	2.2867	2.5253	0.51	0.52
P2O5	0.41004	0.427725	0.41391	0.340289	0.615348	0.673172	0.631148	0.408265	0.33612	0.607647	0.729347	0.882097	0.623469	0.528085	0.565969	0.573124	0.510086	0.28	0.27
LOI	0.44	0.72	0.93	0.16	1.21	2.62	2.71	1.57	1.87	1.25	1.25	1.54	0.34	0.43	0.78	1.3	0.5
Total	99.6032	99.9778	99.7691	99.1876	99.5337	99.0993	99.6029	99.4517	99.452	99.3507	99.4178	99.3683	99.1875	99.2475	99.261	99.1104	100.051
Mg#	67.7397	67.5142	67.3386	52.8028	57.0227	52.7475	52.555	44.1187	46.461	55.2292	58.4382	43.9192	52.7892	54.1528	55.0041	53.4142	64.8832
Trace elements (ppm)
Sc	21.3	19.6	19.5	15.7	15.3	12.5	11.1	13.7	22.9	12.0	11.9	10.4	12.3	10.7	11.9	20.7	20.0	33.1	32
V	170	170	172	150	150	159	160	204	214	156	150	130	163	136	133	225	227	310.76	317
Cr	302	283	346	194	145	99.5	96.7	134	247	154	159	108	135	144	162	193	187	279.561	280
Co	42.3	42.1	42.5	39.1	34.4	26.6	26.8	32.9	49.8	34.4	34.4	26.2	38.2	28.3	29.4	40.5	42.2	45.0828	45
Ni	217	219	240	150	57.7	75.7	70.8	62.7	157	105	87.7	58.6	95.4	59.4	66.2	161	162	113.72	119
Cu	58.4	59.7	59.4	54.2	44.5	40.3	39.8	53.5	68.0	43.2	35.8	40.8	38.4	38.7	37.4	18.4	43.9	121.196	127
Zn	84.1	86.6	88.4	109	119	75.4	76.8	111	133	150	165	170	168	142	140	106	96.7	101.27	103
Ga	17.8	18.0	18.1	20.9	23.5	19.9	19.9	22.1	22.0	23.3	22.7	26.6	24.4	23.8	23.6	21.7	20.0	21.848	21.7
Zr	169	180	173	144	220	289	277	170	146	241	267	324	245	224	234	242	219	168.926	172
Hf	4.16	4.18	4.19	3.63	5.37	6.35	6.05	4.23	3.86	6.01	6.34	7.54	5.97	5.54	5.76	5.98	5.49	4.2	4.1
Nb	38.9	40.7	42.6	35.5	42.3	81.2	76.7	37.0	23.7	55.8	53.8	56.7	39.0	32.9	34.9	72.6	74.6	17.6	18
Ta	2.69	2.76	5.64	2.33	2.50	5.16	4.82	2.35	1.58	3.87	3.02	3.01	2.82	1.82	1.93	4.59	4.2	1.22816	1.4
Rb	22.8	23.1	34.1	19.5	30.2	93.6	60.5	13.8	13.0	30.6	37.7	38.1	22.6	20.4	26.9	60.6	85.6	9.0023	9.8
Sr	671	669	727	570	1036	964	930	666	410	879	837	1126	918	769	833	730	721	399.333	389
Ba	333	351	410	415	389	799	639	424	336	439	419	483	406	312	339	1124	963	132.248	130
La	25.6	26.4	26.4	22.7	30.3	38.6	36.4	26.1	20.3	27.1	31.9	53.7	28.2	23.1	25.6	48.3	41.9	14.5	15
Ce	48.3	49.5	49.6	38.4	60.0	71.1	67.4	40.8	33.3	56.7	68.1	97.7	62.7	50.7	55.1	85.0	77.8	40.0326	38
Pr	6.29	6.43	6.47	5.17	8.20	9.07	8.58	6.76	5.79	8.48	10.1	16.8	9.69	7.74	8.34	11.2	9.84
Nd	25.1	25.6	25.6	21.5	34.2	34.9	33.1	29.0	25.4	38.2	45.1	76.2	44.1	36.0	38.1	43.6	38.5	27.0085	25
Sm	5.30	5.38	5.36	4.87	7.27	6.69	6.39	6.57	6.15	8.93	10.2	16.3	9.88	8.51	8.91	8.22	7.37	6.62134	6.2
Eu	1.92	1.94	1.93	1.80	2.47	2.29	2.21	2.39	2.23	3.08	3.32	5.20	3.20	2.87	2.98	2.75	2.47
Gd	5.07	5.10	5.13	4.91	6.28	6.09	5.87	6.64	6.01	7.63	8.17	13.1	7.98	6.98	7.23	7.63	6.78	6.17191	6.3
Tb	0.90	0.90	0.91	0.82	0.99	0.99	0.96	1.14	1.08	1.23	1.25	1.87	1.21	1.11	1.12	1.20	1.09	1.0629	0.9
Dy	4.57	4.61	4.63	4.05	4.45	4.81	4.69	5.67	5.45	5.50	5.44	7.78	5.24	4.82	4.91	5.98	5.46
Ho	0.89	0.90	0.90	0.79	0.76	0.94	0.91	1.09	1.02	0.93	0.89	1.21	0.84	0.79	0.81	1.14	1.04	1.08498	1.04
Er	2.36	2.38	2.40	1.97	1.77	2.49	2.38	2.75	2.59	2.17	2.04	2.65	1.94	1.83	1.89	3.00	2.73
Tm	0.35	0.35	0.35	0.27	0.24	0.36	0.35	0.37	0.36	0.28	0.26	0.30	0.24	0.24	0.25	0.42	0.40
Yb	1.98	2.05	2.04	1.42	1.26	2.14	2.02	2.07	2.07	1.47	1.31	1.52	1.24	1.22	1.25	2.49	2.30	2.26282	2
Lu	0.29	0.30	0.30	0.21	0.17	0.32	0.30	0.30	0.28	0.20	0.18	0.19	0.16	0.16	0.17	0.37	0.34	0.3	0.28
Y	20.9	21.0	20.9	24.8	17.9	21.6	20.6	27.3	23.3	21.5	20.5	29.7	19.9	18.4	18.8	26.7	24.4	24.9845	26
Pb	4.51	4.52	4.82	5.08	5.40	5.59	5.26	4.32	3.86	5.84	4.32	5.27	3.96	4.82	4.97	5.47	4.83
Th	3.32	3.31	3.40	3.17	3.66	6.10	5.67	2.86	1.83	3.10	3.28	3.42	2.10	2.19	2.47	6.28	5.78	1.22	1.2
U	1.15	1.17	1.20	1.03	1.25	1.55	1.78	0.76	0.55	1.06	1.03	0.98	0.67	0.75	0.83	1.70	1.60
Abbreviations: BTA, basaltic trachyandesite; TB, trachybasalt. Note, (1) Total Fe as Fe2O3; (2) Mg#=100×Mg/(Mg+Fe), Fe2+/Fetotal=0.90, cation ratio; (3) LOI = loss on ignition; (4) The name and ages for locations (or volcanic centers) are from McCabe et al. (1988), Jungyusuk and Khositanont (1992), Zhou and Mukasa (1997) and Sutthirat et al.(1999).
