# Supplementary material for: Hainan mantle plume produced late Cenozoic basaltic rocks in Thailand, Southeast Asia
Source: Sci Rep. 2018 Feb 8;8:2640. doi: 10.1038/s41598-018-20712-7 (PMC5805767; doi:10.1038/s41598-018-20712-7)
Supplement: Supplementary file 2 — Dataset 2 [file 41598_2018_20712_MOESM2_ESM.xlsx]

## Sheet: Sheet1
Supplementary Dataset Table 2 Whole-rock Sr-Nd-Hf-Pb isotopic compositions for Late Cenozoic basaltic rocks from Thailand
Sample	87Sr/86Sr	2σ	143Nd/144Nd	2σ	εNd	176Hf/177Hf	2σ	εHf	206Pb/204Pb	2σ	207Pb/204Pb	2σ	208Pb/204Pb	2σ
SP-2	0.703968	8.23937e-06	0.512897	4.97509e-06	5.0603	0.283053	4.10393e-06	9.95289	18.3217	11	15.5543	5.82	38.3341	6.85
MATA-1	0.704016	7.32803e-06	0.512888	5.12861e-06	4.87439	0.283067	3.6872e-06	10.4155	18.5816	8	15.5905	2.76	38.6344	4.03
MATA-1 (replicate)	0.703985	8.31404e-06	0.512893	4.58469e-06	4.96627	0.283072	4.35964e-06	10.6206	-		-		-
WCB-1	0.703569	6.2914e-06	0.512968	5.98588e-06	6.44061	0.283115	3.64544e-06	12.1419	18.2587	9	15.553	2.4	38.2349	3.12
WCB-2	0.70356	9.18254e-06	0.512973	5.61651e-06	6.54341	0.283115	3.36569e-06	12.131	18.2043	8	15.54	2.95	38.1927	3.56
CHC-1	0.703675	8.15053e-06	0.512936	5.19945e-06	5.81912	0.283084	4.31482e-06	11.0446	18.38	8	15.5606	2.43	38.3674	2.77
KHK-1	0.704997	9.69924e-06	0.512784	4.62994e-06	2.84431	0.282984	3.81316e-06	7.48589	18.4117	7	15.5862	1.89	38.4238	2.58
SR-1	0.705382	7.97315e-06	0.512743	3.40596e-06	2.05623	0.282976	2.98646e-06	7.22066	18.5566	5	15.6125	3.36	38.6457	4.08
PHN-1	0.703875	8.69147e-06	0.512875	5.35684e-06	4.61437	0.283012	3.83221e-06	8.47255	18.412	9	15.5789	1.89	38.4282	2.19
PF-1	0.703864	8.36048e-06	0.512891	4.52169e-06	4.92999	0.28305	2.8937e-06	9.8316	18.3808	6	15.5657	2.74	38.379	3.08
KPNR-1	0.705881	1.01553e-05	0.512665	4.57943e-06	0.526297	0.282944	4.04586e-06	6.08052	18.502	8	15.5945	2.64	38.5394	3.33
PBT-1	0.705828	8.19135e-06	0.512683	3.92343e-06	0.8704	0.282966	3.98055e-06	6.87586	18.5546	7	15.6069	2.32	38.5664	2.7
PHP-2	0.705461	7.81162e-06	0.512723	4.89988e-06	1.65829	0.282971	3.8415e-06	7.02686	18.5084	7	15.6033	2.35	38.5585	2.73
Note, ɛNd and ɛHf are calculated with 143Nd/144Nd = 0.512638 and 176Hf/177Hf = 0.282772 for present-day chondritic Earth, respectively.
